# Supplementary material for: Glioblastoma Subclasses Can Be Defined by Activity among Signal Transduction Pathways and Associated Genomic Alterations
Source: PLoS One. 2009 Nov 13;4(11):e7752. doi: 10.1371/journal.pone.0007752 (PMC2771920; doi:10.1371/journal.pone.0007752)
Supplement: Table S1 — Antibodies and conditions used for western blot panel. Antibody sources and conditions as shown. *Hes1 antibody kindly provided by Dr. Tetsuo Sudo (Toray Scientific, Japan). (0.03 MB XLS) [file pone.0007752.s008.xls]

## Sheet: Sheet1
	Supplementary Table 1: Antibodies used for protein quantitation
		Antigen	Other Name	Host	Dilution	Vender	Product No.
	1	EGFR	Ab-6	Rabbit	1:250	Calbiochem	PC 98
	2	PDGF-B	H-55	Rabbit	1:500	Santa Cruz	sc-7878
	3	IRS-1	E-12	Mouse	1:500	Santa Cruz	sc-8038
	4	Raf-B	H-145	Rabbit	1:1000	Santa Cruz	sc-9002
	5	P-Mek (Ser217/221)		Rabbit	1:1000	Cell Signaling	9121
	6	Mek		Rabbit	1:1000	Cell Signaling	9122
	7	P-Erk (Thr202/Tyr204)		Rabbit	1:1000	Cell Signaling	9101
	8	Erk		Rabbit	1:1000	Cell Signaling	9102
	9	P-Akt (Ser473)		Rabbit	1:1000	Cell Signaling	9271
	10	Rheb		Rabbit	1:1000	Cell Signaling	4935
	11	P-4E-BP1 (Thr37/46)		Rabbit	1:1000	Cell Signaling	9459
	12	4E-BP1		Rabbit	1:1000	Cell Signaling	9452
	13	P-eIF4E (Ser209)		Rabbit	1:1000	Cell Signaling	9741
	14	eIF4E		Rabbit	1:1000	Cell Signaling	9742
	15	PTEN	clone 6H2.1	Mouse	1:500	Cascade	ABM-2052
	16	P-S6K		Rabbit	1:1000	Cell Signaling	9205
	17	S6K		Rabbit	1:1500	Cell Signaling	9202
	18	P-NFkB (Ser536)		Rabbit	1:1000	Cell Signaling	3031
	19	P-GSK3b		Rabbit	1:1000	Cell Signaling	9336
	20	b-catenin	clone 14	Mouse	1:1000	BD	610153
	21	c-Myc	9E10	Mouse	1:1000	Santa Cruz	sc-40
	22	Shh	N-19	Goat	1:500	Santa Cruz	sc-1194
	23	Jagged	H-114	Rabbit	1:500	Santa Cruz	sc-8303
	24	Delta	H-265	Rabbit	1:500	Santa Cruz	sc-9102
	25	Notch1	bTAN20	Rat	1:100	DSHB
	26	Notch2	c651.6DbHN	Rat	1:100	DSHB
	27	p16	Ab-4	Mouse	1:200	Lab Vision	MS-887-P0
	28	p53	DO-1	Mouse	1:500	Santa Cruz	sc-126
	29	p27	clone G173-524	Mouse	1:500	BD	554069
	30	p21	F-5	Mouse	1:500	Santa Cruz	sc-6246
	31	P-Rb (Ser780)		Rabbit	1:1000	Cell Signaling	9307
	32	BAF47 (INI1)	clone 25	Mouse	1:250	BD	612110
	33	P-EGFR	Ab-6	Rabbit	1:250	Calbiochem	PC98
	34	P-PDGFRb (Tyr751)		Rabbit	1:1000	Cell Signaling	3161
	35	PDGFRb	M-20	Goat	1:500	Santa Cruz	sc-1627
	36	VEGF	147	Rabbit	1:200	Santa Cruz	sc-507
	37	La	clone 44	Mouse	1:500	BD	610904
	38	TSC1		Rabbit	1:1000	Cell Signaling	4906
	39	TSC2		Rabbit	1:1000	Cell Signaling	3612
	40	mTOR		Rabbit	1:1000	Cell Signaling	2972
	41	K-ras	F234	Mouse	1:100	Santa Cruz	sc-30
	42	P-Raf-B (Thr598/Ser601)		Goat	1:1000	Santa Cruz	sc-28006
	43	Cyclin D1	Ab-3	Mouse	1:500	Calbiochem	CC12
	44	P-Bad (Ser136)		Rabbit	1:1000	Cell Signaling	9295
	45	HEB	A-20	Rabbit	1:500	Santa Cruz	sc-375
	46	IGFBP5	H-100	Rabbit	1:500	Santa Cruz	sc-13093
	47	YKL-40		Rabbit	1:500	Quidel	4815
	48	N-myc	C-19	Rabbit	1:1000	Santa Cruz	sc-791
	49	P-FKHR (Ser256)		Rabbit	1:1000	Cell Signaling	9461
	50	FGF2		Rabbit	1:1000	Chemicon	AB1458
	51	Akt		Rabbit	1:1000	Cell Signaling	9272
	52	Hes1		Rabbit	1:1000	*see below
	53	Actin	I-19	Goat	1:500	Santa Cruz	sc-1616
	54	NF1		Rabbit	1:100	Santa Cruz	sc-67
	55	PDGFRA		Rabbit	1:10,000	Santa Cruz	sc-338 (C-20)
	* Hes1 antibody kindly provided by Dr. Tetsuo Sudo (Toray Scientific, Japan)
